# Supplementary material for: Phenol-Rich Botanicals Modulate Oxidative Stress and Epithelial Integrity in Intestinal Epithelial Cells
Source: Animals (Basel). 2022 Aug 25;12(17):2188. doi: 10.3390/ani12172188 (PMC9454507; doi:10.3390/ani12172188)
Supplement: Supplementary file 1 [file animals-12-02188-s001.zip]

Archive with 1 entries (1 files):
- animals-1876826-supplementary.pdf
